# Supplementary material for: Comprehensive meta-analysis of QTL and gene expression studies identify candidate genes associated with Aspergillus flavus resistance in maize
Source: Front Plant Sci. 2023 Jul 18;14:1214907. doi: 10.3389/fpls.2023.1214907 (PMC10392829; doi:10.3389/fpls.2023.1214907)
Supplement: Supplementary file 9 [file Table_8.xlsx]

## Sheet: Sheet1
Supplementary Table S8: Significant gene coexpression modules predicted by WGCNA						29 genes (14 putative unique Aspergillus flavus response speicifc genes in MQTLs + 15 MQTL genes close to GWAS SNPs)	B73 v2 ID	Number of interactions (From ).	Recieve (To)	Module	Annotations
Module	Genes	KME vallues	Annotations			Zm00001d015717	AC212354.3_FG002	1040		Turquoiose	hypothetical protein
Tourquise	AC159612.1_FG007	0.828526				Zm00001d003488	GRMZM5G870067	954			UDP-glycosyltransferase 85A7
Tourquise	AC183932.3_FG007	0.965767				Zm00001d014802	AC207107.4_FG001	525			hypothetical protein
Tourquise	AC203985.4_FG005	0.929395				Zm00001d024442	AC196202.3_FG007	520	1		hypothetical protein
Tourquise	AC208539.3_FG002	0.865455				Zm00001d004797	AC203257.2_FG003	468			hypothetical protein
Tourquise	AC210013.4_FG009	0.914044				Zm00001d024444	GRMZM2G107616	375			aldehyde dehydrogenase26
Tourquise	AC210013.4_FG019	0.915954				Zm00001d017532	GRMZM2G428438	348	2		RING-H2 finger protein ATL71
Tourquise	AC226227.2_FG003	0.889273				Zm00001d025776	GRMZM2G149994	306	217		Cell division control protein 48 homolog B
Tourquise	AC235548.1_FG002	0.9499				Zm00001d049374	GRMZM2G111261	285			DUF295 domain-containing protein
Tourquise	GRMZM2G000280	0.924995	uncharacterized protein LOC100192732			Zm00001d025651	GRMZM2G301246	178	196		fasciclin-like arabinogalactan protein 7
Tourquise	GRMZM2G001421	0.964187	uncharacterized protein LOC100193303			Zm00001d030855	AF546187.1_FG007	134	41		z1D_4 – alpha zein
Tourquise	GRMZM2G001426	0.977182	uncharacterized protein LOC103650192			Zm00001d025672	GRMZM2G003917	60			autophagy10
Tourquise	GRMZM2G001816	0.859957	uncharacterized protein LOC100282010			Zm00001d000004	GRMZM2G142565	36		Blue	Cysteine-rich PDZ-binding protein
Tourquise	GRMZM2G002830	0.96804	ubiquitin-conjugating enzyme X			Zm00001d013155	AC195340.3_FG005				hypothetical protein
Tourquise	GRMZM2G002830					Zm00001d050270	AC205615.4_FG002				alpha zein 19kDa A-1
Tourquise	GRMZM2G003752	0.989506	fasciclin-like arabinogalactan protein 10 precursor			Zm00001d017838	AC208539.3_FG002		3		hypothetical protein
Tourquise	GRMZM2G003789	0.958504	uncharacterized protein LOC100383476 precursor			Zm00001d017526	AC209208.3_FG002
Tourquise	GRMZM2G004356	0.938502	uncharacterized protein LOC100285681			Zm00001d014846	AC235548.1_FG002				hypothetical protein
Tourquise	GRMZM2G004878	0.988663	uncharacterized protein LOC100277576			Zm00001d040506	GRMZM2G018782				mediator of RNA polymerase II transcription subunit 26b
Tourquise	GRMZM2G004898	0.874393	cyclin-dependent protein kinase inhibitor SMR1			Zm00001d049476	GRMZM2G026939		47		Carboxylesterase SOBER1
Tourquise	GRMZM2G004955	0.964983	uncharacterized protein LOC107403072 precursor			Zm00001d013246	GRMZM2G030821				UDP-glycosyltransferase 83A1
Tourquise	GRMZM2G004997	0.84249	uncharacterized protein LOC100382673			Zm00001d003378	GRMZM2G042443		236		mediator of paramutation1
Tourquise	GRMZM2G005771	0.965988	regulator of ribonuclease activity A			Zm00001d025765	GRMZM2G066059		107
Tourquise	GRMZM2G005909	0.921247	putative geranylgeranyl pyrophosphate synthase 4			Zm00001d041822	GRMZM2G087413		134		uncharacterized
Tourquise	GRMZM2G005939	0.970764	uncharacterized protein LOC100193902			Zm00001d000016	GRMZM2G097509				fatty acid desaturase5
Tourquise	GRMZM2G006953	0.859396	nuclear transport factor 2			Zm00001d014110	GRMZM2G130580		634		uncharacterized
Tourquise	GRMZM2G006953		uncharacterized protein LOC100192679			Zm00001d025626	GRMZM2G135470		220		Poly(A)-specific ribonuclease PARN
Tourquise	GRMZM2G006985	0.840519				Zm00001d003677	GRMZM2G147685		755		Opaque11 – Opaque endosperm 11
Tourquise	GRMZM2G006985					Zm00001d000001	GRMZM5G851266				polyphenol oxidase1
Tourquise	GRMZM2G007021	0.979404	SEC13-related protein
Tourquise	GRMZM2G007695	0.885122	60S ribosomal protein L4-like
Tourquise	GRMZM2G008972	0.855203	uncharacterized protein LOC103626173 isoform X1
Tourquise	GRMZM2G009214	0.920444	uncharacterized protein LOC103653179
Tourquise	GRMZM2G009426	0.860327	uncharacterized protein LOC100193366
Tourquise	GRMZM2G009506	0.840667	serine/threonine-protein kinase receptor
Tourquise	GRMZM2G009928	0.871868	uncharacterized protein LOC100856942
Tourquise	GRMZM2G009928		uncharacterized protein LOC100273825
Tourquise	GRMZM2G009995	0.833396	uncharacterized protein LOC100281559 precursor
Tourquise	GRMZM2G011079	0.836093	uncharacterized protein LOC100383823
Tourquise	GRMZM2G013357	0.892634	uncharacterized protein LOC100192487
Tourquise	GRMZM2G013357		cytochrome P450 81Q32
Tourquise	GRMZM2G013821	0.825156	high mobility group box protein 2
Tourquise	GRMZM2G014009	0.976865	uncharacterized protein LOC100276205
Tourquise	GRMZM2G014356	0.885474	uncharacterized protein LOC100275534 precursor
Tourquise	GRMZM2G015886	0.985226	uncharacterized protein LOC100216739
Tourquise	GRMZM2G017532	0.832401	Nudix hydrolase 16 mitochondrial
Tourquise	GRMZM2G018228	0.807699	putative ribosomal protein S8 family protein
Tourquise	GRMZM2G019586	0.913769	uncharacterized protein LOC100191649
Tourquise	GRMZM2G019872	0.931045	NADP-dependent oxidoreductase P2
Tourquise	GRMZM2G020500	0.908493	putative cytochrome P450 superfamily protein
Tourquise	GRMZM2G021059	0.932084	putrescine hydroxycinnamoyltransferase
Tourquise	GRMZM2G021464	0.911442	small nuclear ribonucleoprotein LSM1
Tourquise	GRMZM2G021831	0.930994	uncharacterized protein LOC100274197
Tourquise	GRMZM2G022175	0.970287	putative RING zinc finger domain superfamily protein
Tourquise	GRMZM2G022558	0.969795	fatty acid elongase 1
Tourquise	GRMZM2G024312	0.952784	uncharacterized protein LOC100303800
Tourquise	GRMZM2G024517	0.808455	uncharacterized protein LOC100278820
Tourquise	GRMZM2G024657	0.841821	uncharacterized protein LOC100216982
Tourquise	GRMZM2G024657		uncharacterized protein LOC100284877
Tourquise	GRMZM2G025164	0.901402	uncharacterized protein LOC107546749
Tourquise	GRMZM2G025222	0.912687	uncharacterized protein LOC100280444
Tourquise	GRMZM2G026216	0.929396	60S ribosomal protein L21-like
Tourquise	GRMZM2G026556	0.816753	BTB/POZ domain and ankyrin repeat-containing protein NH5.1
Tourquise	GRMZM2G027571	0.912796	small nuclear ribonucleoprotein Sm D1
Tourquise	GRMZM2G027825	0.872419	uncharacterized protein LOC100304417 precursor
Tourquise	GRMZM2G028007	0.893946	uncharacterized protein LOC100276839
Tourquise	GRMZM2G028721	0.902801	uncharacterized protein LOC100272410
Tourquise	GRMZM2G029029	0.84811	uncharacterized protein LOC100273249
Tourquise	GRMZM2G031568	0.867199	acyltransferase-like protein At1g54570, chloroplastic isoform X2
Tourquise	GRMZM2G032276	0.900908	uncharacterized protein LOC100191608
Tourquise	GRMZM2G032348	0.965365	uncharacterized protein LOC100279568
Tourquise	GRMZM2G032348		uncharacterized protein LOC100283723
Tourquise	GRMZM2G033098	0.970808	allene oxide synthase 1, chloroplastic
Tourquise	GRMZM2G033267	0.965265	uncharacterized protein LOC100191409
Tourquise	GRMZM2G034896	0.869965	uncharacterized protein LOC100384248
Tourquise	GRMZM2G041050	0.822511	nucleobase-ascorbate transporter 3
Tourquise	GRMZM2G041415	0.883123	transcription factor MYB8
Tourquise	GRMZM2G041761	0.880831	uncharacterized protein LOC100281885
Tourquise	GRMZM2G041806	0.870545	uncharacterized protein LOC100278766
Tourquise	GRMZM2G042443	0.946848	RNA-dependent DNA polymerase
Tourquise	GRMZM2G044027	0.81436	dTDP-glucose dehydratase homolog csu219
Tourquise	GRMZM2G044495	0.896475	uncharacterized protein LOC100284449
Tourquise	GRMZM2G044851	0.958371	protein NRT1/ PTR FAMILY 7.2 isoform X1
Tourquise	GRMZM2G045303	0.955371	uncharacterized protein LOC100274443
Tourquise	GRMZM2G045977	0.851442	growth-regulating factor 10
Tourquise	GRMZM2G046201	0.90545	uncharacterized protein LOC103647090 precursor
Tourquise	GRMZM2G046316	0.869917	calmodulin-binding receptor kinase CaMRLK
Tourquise	GRMZM2G046924	0.940921	Gamma carbonic anhydrase 1 mitochondrial
Tourquise	GRMZM2G048335	0.868642	uncharacterized protein LOC100217027
Tourquise	GRMZM2G048919	0.886215	uncharacterized protein LOC100276658
Tourquise	GRMZM2G049549	0.839083	uncharacterized protein LOC100194126
Tourquise	GRMZM2G050833	0.965355	uncharacterized protein LOC100216551
Tourquise	GRMZM2G050861	0.850542	uncharacterized protein LOC100274438
Tourquise	GRMZM2G050912	0.960758	uncharacterized protein LOC100279469
Tourquise	GRMZM2G051879	0.975732	uncharacterized protein LOC100192746
Tourquise	GRMZM2G052067	0.89676	CBL-interacting protein kinase 6
Tourquise	GRMZM2G052357	0.95399	NAD-dependent epimerase/dehydratase family protein
Tourquise	GRMZM2G052423	0.83208	cold acclimation protein COR413-PM1
Tourquise	GRMZM2G052476	0.807374	ternary complex factor MIP1
Tourquise	GRMZM2G053079	0.874757	uncharacterized protein LOC100278967
Tourquise	GRMZM2G053466	0.899989	uncharacterized protein LOC100273537
Tourquise	GRMZM2G054201	0.961562	60S ribosomal protein L12-3
Tourquise	GRMZM2G054224	0.9099	uncharacterized protein LOC100274058 precursor
Tourquise	GRMZM2G055435	0.949244	uncharacterized protein LOC100384786
Tourquise	GRMZM2G056093	0.94383	uncharacterized protein LOC100383344
Tourquise	GRMZM2G056252	0.934168	delta-12 fatty acid desaturaseFAD2
Tourquise	GRMZM2G056903	0.863705	putative leucine-rich repeat receptor-like protein kinase family protein
Tourquise	GRMZM2G057000	0.960753	24-methylenechloesterol reductase
Tourquise	GRMZM2G057571	0.986105	nucleic acid binding protein
Tourquise	GRMZM2G057690	0.944308	uncharacterized protein LOC103637724
Tourquise	GRMZM2G059580	0.983245	elongation factor 1-gamma 3
Tourquise	GRMZM2G061283	0.951491	putative DUF231 domain containing family protein
Tourquise	GRMZM2G061938	0.905109	uncharacterized protein LOC100272832
Tourquise	GRMZM2G062390	0.953856	uncharacterized protein LOC100273055 precursor
Tourquise	GRMZM2G063156	0.917799
Tourquise	GRMZM2G063322	0.910457	snRNP core Sm protein Sm-X5-like protein
Tourquise	GRMZM2G065125	0.935926	uncharacterized protein LOC100273416
Tourquise	GRMZM2G065244	0.957518	cytochrome b561 and DOMON domain-containing protein At5g47530
Tourquise	GRMZM2G066111	0.825045
Tourquise	GRMZM2G066162	0.870709	uncharacterized protein LOC103641803
Tourquise	GRMZM2G066213	0.964666	uncharacterized protein LOC103647034
Tourquise	GRMZM2G066489	0.808402	Glutamate receptor 3.3 precursor
Tourquise	GRMZM2G067223	0.803022	uncharacterized protein LOC103650339
Tourquise	GRMZM2G067242	0.93593	uncharacterized protein LOC100501892
Tourquise	GRMZM2G067511	0.918378	calmodulin 2
Tourquise	GRMZM2G068455	0.943055	malate dehydrogenase
Tourquise	GRMZM2G068566	0.820973	uncharacterized protein LOC100278729
Tourquise	GRMZM2G068590	0.939629	inhibitor of apoptosis-like protein
Tourquise	GRMZM2G068947	0.865349	opr6; 12-oxophytodienoate reductase6
Tourquise	GRMZM2G069095	0.937307	vacuolar proton pump homolog 1
Tourquise	GRMZM2G069208	0.858614	uncharacterized protein LOC100274069
Tourquise	GRMZM2G069523	0.96059	momilactone A synthase
Tourquise	GRMZM2G069830	0.854897	uncharacterized abhydrolase domain-containing protein DDB_G0269086
Tourquise	GRMZM2G069923	0.95192	putative RING zinc finger domain superfamily protein
Tourquise	GRMZM2G070255	0.988346	uncharacterized protein LOC100382175
Tourquise	GRMZM2G070448	0.878273	uncharacterized protein LOC100278839
Tourquise	GRMZM2G070639	0.863785
Tourquise	GRMZM2G070649	0.811111	50S ribosomal protein L2, mitochondrial-like
Tourquise	GRMZM2G070693	0.966724	Transmembrane emp24 domain-containing protein p24beta2 precursor
Tourquise	GRMZM2G071575	0.906762	lipid transfer protein precursor
Tourquise	GRMZM2G072911	0.839302	uncharacterized protein LOC100286359
Tourquise	GRMZM2G074282	0.86499	uncharacterized protein LOC100193709
Tourquise	GRMZM2G074300	0.979944	uncharacterized protein LOC100274348
Tourquise	GRMZM2G074306	0.927756	uncharacterized protein LOC100273836
Tourquise	GRMZM2G074546	0.825555	cellulose synthase-like protein H1 isoform X1
Tourquise	GRMZM2G074850	0.921619	GDP-mannose 4,6 dehydratase 2
Tourquise	GRMZM2G075250	0.88629	mpv17 protein
Tourquise	GRMZM2G075257	0.900174	protein BRE
Tourquise	GRMZM2G077034	0.978201	gibberellin-regulated protein 2 precursor
Tourquise	GRMZM2G077404	0.927544	arginine N-methyltransferase 2
Tourquise	GRMZM2G078641	0.977706	14-3-3-like protein GF14-12
Tourquise	GRMZM2G079342	0.947589	sugar transport protein 5
Tourquise	GRMZM2G079777	0.804891	V-type proton ATPase subunit D
Tourquise	GRMZM2G080274	0.918946	histone one (H1) 101
Tourquise	GRMZM2G083643	0.919106	uncharacterized protein LOC103650384
Tourquise	GRMZM2G085089	0.886687	selenium-binding protein
Tourquise	GRMZM2G085117	0.892669	arogenate dehydrogenase
Tourquise	GRMZM2G086587	0.84855	uncharacterized protein LOC100383556
Tourquise	GRMZM2G088753	0.856424	uncharacterized protein LOC103626470
Tourquise	GRMZM2G088753		starch branching enzyme 1
Tourquise	GRMZM2G089361	0.947793	transcription factor PCF6
Tourquise	GRMZM2G089448	0.919802	uncharacterized protein LOC100382689
Tourquise	GRMZM2G089743	0.825982	uncharacterized protein LOC100217027
Tourquise	GRMZM2G089873	0.909662	heavy metal-associated isoprenylated plant protein 3
Tourquise	GRMZM2G090595	0.913052	INDETERMINATE-related protein 10
Tourquise	GRMZM2G090723	0.988423
Tourquise	GRMZM2G091155	0.976848	uncharacterized protein LOC100285226
Tourquise	GRMZM2G091503	0.907366	signal recognition particle receptor beta subunit
Tourquise	GRMZM2G092535	0.984003	sm-like protein LSM2
Tourquise	GRMZM2G092581	0.985773	neurogenic protein mastermind-like
Tourquise	GRMZM2G092749	0.965272	uncharacterized protein LOC100191505
Tourquise	GRMZM2G094353	0.931796	uncharacterized protein LOC100194201
Tourquise	GRMZM2G095039	0.959256	Rapid alkalinization factor 1 precursor
Tourquise	GRMZM2G097030	0.97058	uncharacterized protein LOC100384470
Tourquise	GRMZM2G097884	0.936847	uncharacterized protein LOC100384443 precursor
Tourquise	GRMZM2G098912	0.911459	polygalacturonase At1g48100
Tourquise	GRMZM2G099642	0.900008	uncharacterized protein LOC107522037
Tourquise	GRMZM2G101511	0.900875	tga1; teosinte glume architecture 1
Tourquise	GRMZM2G102059	0.836794	uncharacterized protein LOC103646035
Tourquise	GRMZM2G102356	0.98645	uncharacterized protein LOC542195
Tourquise	GRMZM2G103937	0.933731	uncharacterized protein LOC100193015 precursor
Tourquise	GRMZM2G104325	0.811305	uncharacterized protein LOC100216710
Tourquise	GRMZM2G104942	0.911134	uncharacterized protein LOC100216884
Tourquise	GRMZM2G105065	0.824798	uncharacterized protein LOC103626157
Tourquise	GRMZM2G106039	0.881296
Tourquise	GRMZM2G106164	0.940244	uncharacterized protein LOC100274094
Tourquise	GRMZM2G107003	0.841789	uncharacterized protein LOC100280954 precursor
Tourquise	GRMZM2G107076	0.870769	dihydroflavonol-4-reductase
Tourquise	GRMZM2G107114	0.940465	prohibitin 2
Tourquise	GRMZM2G107199	0.941708	uncharacterized protein LOC100217085
Tourquise	GRMZM2G107306	0.933581	uncharacterized protein LOC100383509 isoform 1
Tourquise	GRMZM2G107444	0.950092	membrane steroid-binding protein 1
Tourquise	GRMZM2G107588	0.958435	uncharacterized protein LOC100273709
Tourquise	GRMZM2G108355	0.963767	uncharacterized protein LOC100282302
Tourquise	GRMZM2G108677	0.818894	uncharacterized protein LOC100191210
Tourquise	GRMZM2G108694	0.946848	probable histidine kinase 2
Tourquise	GRMZM2G108716	0.829074	transcription elongation factor A protein 2
Tourquise	GRMZM2G109547	0.830451	uncharacterized protein LOC100384206
Tourquise	GRMZM2G109677	0.959637	60S ribosomal protein L3
Tourquise	GRMZM2G109805	0.943189	uncharacterized protein LOC100501360 precursor
Tourquise	GRMZM2G110201	0.815372	uncharacterized protein LOC100274263
Tourquise	GRMZM2G110279	0.939091	uncharacterized protein LOC101027178
Tourquise	GRMZM2G110579	0.923964	scarecrow-like protein 27 isoform X1
Tourquise	GRMZM2G111146	0.836509	uncharacterized protein LOC100272406
Tourquise	GRMZM2G111300	0.895109	zinc transporter 4-like precursor
Tourquise	GRMZM2G111462	0.962539	ABC transporter B family member 15
Tourquise	GRMZM2G111537	0.900893	uncharacterized protein LOC100277504
Tourquise	GRMZM2G111770	0.838651	SUPPRESSOR OF GAMMA RESPONSE 1 isoform X1
Tourquise	GRMZM2G112244	0.979974	uncharacterized protein LOC100381739 precursor
Tourquise	GRMZM2G112247	0.88684	cellular retinaldehyde-binding/triple function, C-terminal
Tourquise	GRMZM2G114276	0.964576	probable LRR receptor-like serine/threonine-protein kinase precursor
Tourquise	GRMZM2G114702	0.970175	uncharacterized protein LOC100276823
Tourquise	GRMZM2G115701	0.96149	uncharacterized protein LOC100273859
Tourquise	GRMZM2G116140	0.981205	ripening-related protein precursor
Tourquise	GRMZM2G116167	0.874623	uncharacterized protein LOC103626441
Tourquise	GRMZM2G117164	0.899029	homeobox-leucine zipper protein ATHB-6
Tourquise	GRMZM2G117811	0.969793	uncharacterized protein LOC100275334
Tourquise	GRMZM2G118063	0.913229	uncharacterized protein LOC100279257
Tourquise	GRMZM2G118939	0.937712	BRASSINOSTEROID INSENSITIVE 1-associated receptor kinase 1
Tourquise	GRMZM2G119766	0.944855	protein EXORDIUM-like 5
Tourquise	GRMZM2G120035	0.944052	uncharacterized protein LOC100272928
Tourquise	GRMZM2G121176	0.810069	uncharacterized protein LOC100191142
Tourquise	GRMZM2G122172	0.969802	aldehyde dehydrogenase family 2 member C4
Tourquise	GRMZM2G122871	0.980882	uncharacterized protein LOC100192872
Tourquise	GRMZM2G123328	0.981377	CCR4-NOT transcription complex subunit 8
Tourquise	GRMZM2G123407	0.973422	blue copper protein 1b
Tourquise	GRMZM2G123440	0.929633	uncharacterized protein LOC100276048
Tourquise	GRMZM2G124411	0.976168	60S ribosomal protein L23a
Tourquise	GRMZM2G124441	0.928021	uncharacterized protein LOC100282229
Tourquise	GRMZM2G124530	0.845177	uncharacterized protein LOC100216674
Tourquise	GRMZM2G125233	0.918995	uncharacterized protein LOC100191144 precursor
Tourquise	GRMZM2G125424	0.900544	uncharacterized protein LOC100383541
Tourquise	GRMZM2G125635	0.872212	S-adenosylmethionine decarboxylase proenzyme
Tourquise	GRMZM2G128504	0.808084	uncharacterized protein LOC100193288
Tourquise	GRMZM2G128807	0.973761	uncharacterized protein LOC100274388
Tourquise	GRMZM2G129261	0.977948	uncharacterized protein LOC542199
Tourquise	GRMZM2G129585	0.924382	E3 ubiquitin-protein ligase Os03g0188200
Tourquise	GRMZM2G129865	0.916514	uncharacterized protein LOC100501522
Tourquise	GRMZM2G129947	0.842995	uncharacterized protein LOC100273238 precursor
Tourquise	GRMZM2G130442	0.907473	outer cell layer5a
Tourquise	GRMZM2G130544	0.948229	ribosomal protein S18
Tourquise	GRMZM2G130580	0.933067	uncharacterized protein LOC100216815
Tourquise	GRMZM2G130625	0.947949	uncharacterized protein LOC100217098
Tourquise	GRMZM2G131024	0.943826	uncharacterized protein LOC100284410 precursor
Tourquise	GRMZM2G131155	0.931731	uncharacterized protein LOC100383970
Tourquise	GRMZM2G132121	0.980165	40S ribosomal protein S27
Tourquise	GRMZM2G132450	0.95529	cytochrome P450 81D11-like
Tourquise	GRMZM2G132968	0.915919	60S ribosomal protein L3
Tourquise	GRMZM2G135727	0.975075	60S ribosomal protein L3
Tourquise	GRMZM2G135940	0.902812	uncharacterized protein LOC100278278
Tourquise	GRMZM2G135990	0.976856	uncharacterized protein LOC100274630 isoform 1
Tourquise	GRMZM2G136465	0.855449	3-hydroxy-3-methylglutaryl-coenzyme A reductase 1
Tourquise	GRMZM2G137421	0.94305	uncharacterized protein LOC100279849
Tourquise	GRMZM2G137954	0.914298	uncharacterized protein LOC100273706
Tourquise	GRMZM2G138060	0.870337	isoamylase 1, chloroplastic
Tourquise	GRMZM2G138198	0.926672	putative leucine-rich repeat protein kinase family protein precursor
Tourquise	GRMZM2G138268	0.862675	uncharacterized protein LOC100284259
Tourquise	GRMZM2G139680	0.98301	2-cys peroxiredoxin BAS1
Tourquise	GRMZM2G139805	0.946863	uncharacterized protein
Tourquise	GRMZM2G140669	0.958872	uncharacterized protein LOC100284133
Tourquise	GRMZM2G141376	0.9714	Plant L-ascorbate oxidase precursor
Tourquise	GRMZM2G141605	0.911893
Tourquise	GRMZM2G144581	0.950569	uncharacterized protein LOC100276360
Tourquise	GRMZM2G144648	0.878983	uncharacterized protein LOC100281032 precursor
Tourquise	GRMZM2G144853	0.834854	uncharacterized protein LOC100276107
Tourquise	GRMZM2G145444	0.911373	uncharacterized protein LOC100281240
Tourquise	GRMZM2G145500	0.986296	uncharacterized protein LOC100276397
Tourquise	GRMZM2G145651	0.990861	uncharacterized protein LOC100501632 precursor
Tourquise	GRMZM2G146463	0.914131	uncharacterized protein LOC100191564 precursor
Tourquise	GRMZM2G146472	0.920768	uncharacterized protein LOC100280198
Tourquise	GRMZM2G147014	0.945357	dehydrin COR410
Tourquise	GRMZM2G147685	0.977885	Opaque11
Tourquise	GRMZM2G147756	0.890161	uncharacterized protein LOC100279594 precursor
Tourquise	GRMZM2G147880	0.980377	uncharacterized protein LOC100284463
Tourquise	GRMZM2G148702	0.975319	uncharacterized protein LOC100274113
Tourquise	GRMZM2G150172	0.940185	GPI-anchored protein precursor
Tourquise	GRMZM2G150697	0.97612	uncharacterized protein LOC100278585
Tourquise	GRMZM2G151519	0.813575	uncharacterized protein LOC100285509
Tourquise	GRMZM2G151700	0.957154	uncharacterized protein LOC100281223
Tourquise	GRMZM2G152111	0.913306	transformer-2 protein
Tourquise	GRMZM2G153541	0.959579	elongation factor 1-alpha
Tourquise	GRMZM2G154578	0.948869	auxin-induced in root cultures protein 12
Tourquise	GRMZM2G154766	0.813508	probable L-type lectin-domain containing receptor kinase S.5
Tourquise	GRMZM2G155593	0.915891	gpm300; uncharacterized protein LOC100282729
Tourquise	GRMZM2G156684	0.911595	uncharacterized protein LOC100382082 precursor
Tourquise	GRMZM2G156794	0.950276	protein NRT1/ PTR FAMILY 7.3
Tourquise	GRMZM2G157825	0.896232	uncharacterized protein LOC103650464
Tourquise	GRMZM2G157873	0.969881	pectinesterase inhibitor domain containing protein precursor
Tourquise	GRMZM2G157878	0.955323	uncharacterized protein LOC100277622
Tourquise	GRMZM2G158131	0.821842	serine/threonine-protein kinase NLK-like
Tourquise	GRMZM2G158736	0.964647	cyclin-dependent kinases regulatory subunit 1
Tourquise	GRMZM2G159399	0.930962	uncharacterized protein LOC100272511
Tourquise	GRMZM2G159711	0.961734	uncharacterized protein LOC100383029
Tourquise	GRMZM2G160565	0.829258	bearded-ear 1
Tourquise	GRMZM2G160609	0.841061	uncharacterized protein LOC100278525
Tourquise	GRMZM2G160687	0.924974	Zea AGAMOUS homolog2 isoform 2
Tourquise	GRMZM2G160966	0.876098	E3 ubiquitin-protein ligase ATL6
Tourquise	GRMZM2G160994	0.877095	uncharacterized protein LOC100276555
Tourquise	GRMZM2G161641	0.939422	probable amino acid permease 7
Tourquise	GRMZM2G162295	0.808631	Senescence-associated protein 5
Tourquise	GRMZM2G162697	0.927425
Tourquise	GRMZM2G162737	0.88344	cytochrome P450 90A4
Tourquise	GRMZM2G162786	0.928909	uncharacterized protein LOC100272719
Tourquise	GRMZM2G163067	0.953943	uncharacterized protein LOC100277698
Tourquise	GRMZM2G163189	0.871296	protein ROLLING AND ERECT LEAF 2
Tourquise	GRMZM2G164340	0.890938	nitrilase-associated protein
Tourquise	GRMZM2G164948	0.96573	uncharacterized protein LOC100283742
Tourquise	GRMZM2G165063	0.821266	uncharacterized protein LOC100282091
Tourquise	GRMZM2G165176	0.833679	uncharacterized protein LOC100192900
Tourquise	GRMZM2G165255	0.812573	uncharacterized protein LOC100278700
Tourquise	GRMZM2G166049	0.826596	uncharacterized protein LOC100272712
Tourquise	GRMZM2G166711	0.961996	heavy metal-associated domain containing protein
Tourquise	GRMZM2G166976	0.827155	uncharacterized protein LOC100501893
Tourquise	GRMZM2G167505	0.948977	uncharacterized protein LOC100280293
Tourquise	GRMZM2G168002	0.941879	uncharacterized protein LOC100382520
Tourquise	GRMZM2G168651	0.908921	extensin precursor
Tourquise	GRMZM2G169044	0.829748
Tourquise	GRMZM2G169458	0.899874	uncharacterized protein LOC100280692
Tourquise	GRMZM2G169558	0.896726	protein kinase APK1A
Tourquise	GRMZM2G169648	0.873872	uncharacterized protein LOC100273977
Tourquise	GRMZM2G170044	0.981151	lipid binding protein precursor
Tourquise	GRMZM2G171311	0.976042	uncharacterized protein LOC100279725
Tourquise	GRMZM2G171852	0.963431	uncharacterized protein LOC100275168
Tourquise	GRMZM2G172043	0.963979	lysosomal beta glucosidase-like precursor
Tourquise	GRMZM2G172574	0.941709	uncharacterized protein LOC100280456
Tourquise	GRMZM2G173649	0.897075	uncharacterized protein LOC100284787
Tourquise	GRMZM2G173649		uncharacterized protein LOC100192926
Tourquise	GRMZM2G175499	0.895852	uncharacterized protein LOC100281178 precursor
Tourquise	GRMZM2G178199	0.960085	disease resistance response protein 206 precursor
Tourquise	GRMZM2G180922	0.929172	uncharacterized protein LOC100193755
Tourquise	GRMZM2G180930	0.874653	ribose-phosphate pyrophosphokinase 4
Tourquise	GRMZM2G181192	0.924297	glyoxylase 1
Tourquise	GRMZM2G303135	0.862335	uncharacterized protein LOC100383878
Tourquise	GRMZM2G304926	0.966893
Tourquise	GRMZM2G305264	0.856965	uncharacterized protein LOC100383341
Tourquise	GRMZM2G311656	0.930559	uncharacterized protein LOC103636044
Tourquise	GRMZM2G315515	0.808312	zinc finger CCCH domain-containing protein 56-like
Tourquise	GRMZM2G318408	0.878271	RING zinc finger protein-like
Tourquise	GRMZM2G320307	0.802817	uncharacterized protein LOC100193942
Tourquise	GRMZM2G320307		uncharacterized protein LOC100279805
Tourquise	GRMZM2G324314	0.930472	60S ribosomal protein L3
Tourquise	GRMZM2G326472	0.847291	uncharacterized protein LOC100304418
Tourquise	GRMZM2G329532	0.93695	transcription factor TFIIIB component B'' homolog precursor
Tourquise	GRMZM2G329532		uncharacterized protein LOC100191760
Tourquise	GRMZM2G330684	0.937759	E3 ubiquitin-protein ligase WAV3
Tourquise	GRMZM2G337048	0.834068	UDP-glycosyltransferase 86A1
Tourquise	GRMZM2G337387	0.937799	putative UPF0481 protein At3g02645
Tourquise	GRMZM2G338160	0.917058	uncharacterized protein LOC100276191 precursor
Tourquise	GRMZM2G341036	0.942863	uncharacterized protein LOC100276959 precursor
Tourquise	GRMZM2G341957	0.916604	uncharacterized protein LOC103627636
Tourquise	GRMZM2G343048	0.971868	uncharacterized protein LOC100303855
Tourquise	GRMZM2G345991	0.872708	protein ALTERED PHOSPHATE STARVATION RESPONSE 1
Tourquise	GRMZM2G348866	0.89645	Dcp1-like decapping family
Tourquise	GRMZM2G349268	0.928638	glycosyltransferase BC10
Tourquise	GRMZM2G354373	0.984302	uncharacterized protein LOC100501616 precursor
Tourquise	GRMZM2G355906	0.830656	uncharacterized protein LOC100273302
Tourquise	GRMZM2G356178	0.846169	uncharacterized protein LOC100275926
Tourquise	GRMZM2G356639	0.863788
Tourquise	GRMZM2G359018	0.961522	reticulon-like protein B1
Tourquise	GRMZM2G360873	0.813735	DNA mismatch repair protein
Tourquise	GRMZM2G361569	0.940388	30S ribosomal protein 3, chloroplastic-like
Tourquise	GRMZM2G361993	0.920898	uncharacterized protein LOC107436075
Tourquise	GRMZM2G365134	0.83226	glycoprotein
Tourquise	GRMZM2G368698	0.987657	uncharacterized protein LOC100286362 precursor
Tourquise	GRMZM2G369939	0.805411	uncharacterized protein LOC100382117
Tourquise	GRMZM2G371942	0.961983
Tourquise	GRMZM2G373928	0.949238	ZCN14; ZCN14 protein
Tourquise	GRMZM2G376416	0.907511	uncharacterized protein LOC100501315 precursor
Tourquise	GRMZM2G378442	0.876982	uncharacterized protein LOC100280416
Tourquise	GRMZM2G381267	0.968324	uncharacterized protein LOC100277155
Tourquise	GRMZM2G382345	0.81457	protein binding protein
Tourquise	GRMZM2G382717	0.920313	uncharacterized protein LOC100276130
Tourquise	GRMZM2G385945	0.944885	uncharacterized protein LOC100274838
Tourquise	GRMZM2G387360	0.943595	nonspecific lipid-transfer protein precursor
Tourquise	GRMZM2G388778	0.917498	uncharacterized protein LOC100304439
Tourquise	GRMZM2G391596	0.907435	auxin-responsive protein SAUR36
Tourquise	GRMZM2G392477	0.904706	serine/threonine-protein kinase D6PK
Tourquise	GRMZM2G396835	0.961099
Tourquise	GRMZM2G398807	0.829759	cortical cell-delineating protein precursor
Tourquise	GRMZM2G399383	0.908498
Tourquise	GRMZM2G401436	0.961623	E3 ubiquitin-protein ligase RHA1B
Tourquise	GRMZM2G402564	0.874613	EC protein homolog
Tourquise	GRMZM2G405090	0.91209	uncharacterized protein LOC100277341
Tourquise	GRMZM2G406196	0.948218	putative UPF0496 protein 2
Tourquise	GRMZM2G408963	0.977813	uncharacterized protein LOC100285655 precursor
Tourquise	GRMZM2G409372	0.95258	RING-H2 finger protein ATL79
Tourquise	GRMZM2G410152	0.927855	uncharacterized protein LOC100286327
Tourquise	GRMZM2G412430	0.963779
Tourquise	GRMZM2G413717	0.980768	uncharacterized protein LOC100275754
Tourquise	GRMZM2G413829	0.936988	uncharacterized protein LOC103627578
Tourquise	GRMZM2G415219	0.842051	uncharacterized protein LOC100304251
Tourquise	GRMZM2G416913	0.904338	histone-lysine N-methyltransferase, H3 lysine-9 specific SUVH1
Tourquise	GRMZM2G419111	0.888256	geranylgeranyl diphosphate reductase, chloroplastic-like
Tourquise	GRMZM2G430392	0.871464	homeobox protein engrailed-1
Tourquise	GRMZM2G430902	0.85091	uncharacterized protein LOC103629445
Tourquise	GRMZM2G431306	0.879726	putative splicing factor 3A subunit 1
Tourquise	GRMZM2G438243	0.938124	uncharacterized protein LOC100277095 precursor
Tourquise	GRMZM2G438400	0.886508	uncharacterized protein LOC103625848
Tourquise	GRMZM2G440614	0.812723	uncharacterized protein LOC100280181
Tourquise	GRMZM2G442129	0.882515
Tourquise	GRMZM2G442523	0.961048	sugar transport protein 5
Tourquise	GRMZM2G442546	0.938408	uncharacterized protein LOC100383620
Tourquise	GRMZM2G442551	0.979524	phospholipase D family protein
Tourquise	GRMZM2G443343	0.926642
Tourquise	GRMZM2G445478	0.952286	uncharacterized protein LOC100275783 precursor
Tourquise	GRMZM2G453565	0.909161	endoglucanase 2-like precursor
Tourquise	GRMZM2G457411	0.972284	RING-H2 finger protein ATL65
Tourquise	GRMZM2G465728	0.894417	uncharacterized protein LOC103626206
Tourquise	GRMZM2G465953	0.893173	uncharacterized protein LOC100278665
Tourquise	GRMZM2G469898	0.866531	uncharacterized protein LOC100283707
Tourquise	GRMZM2G472453	0.968354	uncharacterized protein LOC103653054
Tourquise	GRMZM2G475884	0.846858
Tourquise	GRMZM2G476230	0.953732
Tourquise	GRMZM2G531719	0.817871
Tourquise	GRMZM2G555437	0.893469
Tourquise	GRMZM2G567739	0.831697
Tourquise	GRMZM5G801190	0.961006	uncharacterized protein LOC100274804
Tourquise	GRMZM5G801409	0.949862	uncharacterized protein LOC100192516
Tourquise	GRMZM5G803355	0.879869	uncharacterized protein LOC100285488
Tourquise	GRMZM5G811095	0.862472	synaptic vesicle 2-related protein
Tourquise	GRMZM5G811593	0.981828	low affinity nitrate transporter
Tourquise	GRMZM5G814159	0.941183	uncharacterized protein LOC100191820
Tourquise	GRMZM5G816314	0.968357	ethylene-responsive transcription factor ERF039
Tourquise	GRMZM5G817301	0.840748
Tourquise	GRMZM5G821252	0.944973	peptide transporter PTR2
Tourquise	GRMZM5G821611	0.8804	uncharacterized protein LOC100283500
Tourquise	GRMZM5G828488	0.815116	ids4-like protein
Tourquise	GRMZM5G835747	0.959056
Tourquise	GRMZM5G837108	0.878398	ADP,ATP carrier protein 1, mitochondrial precursor
Tourquise	GRMZM5G840002	0.881674	3-isopropylmalate dehydratase small subunit 2
Tourquise	GRMZM5G842961	0.893833	ethylene-responsive transcription factor ERF038
Tourquise	GRMZM5G844123	0.962128	uncharacterized protein LOC100280425
Tourquise	GRMZM5G844562	0.962211	probable cinnamyl alcohol dehydrogenase
Tourquise	GRMZM5G844894	0.873796	glucuronoxylan 4-O-methyltransferase 1
Tourquise	GRMZM5G847159	0.87549	zealexin A1 synthase-like
Tourquise	GRMZM5G852329	0.98134	uncharacterized protein LOC100273467
Tourquise	GRMZM5G853513	0.979411	tubulin beta-7 chain
Tourquise	GRMZM5G858887	0.882805	uncharacterized protein LOC100191751
Tourquise	GRMZM5G862467	0.89885	uncharacterized protein LOC100384341
Tourquise	GRMZM5G865298	0.812345	uncharacterized protein LOC100192842
Tourquise	GRMZM5G873681	0.914171	uncharacterized protein LOC100278729
Tourquise	GRMZM5G873681
Tourquise	GRMZM5G874366	0.826352
Tourquise	GRMZM5G874697	0.913073	FCS-Like Zinc finger 1
Tourquise	GRMZM5G891990	0.936147	uncharacterized protein LOC100502260
Tourquise	GRMZM5G896560	0.849649
Yellow	AC183944.4_FG003	0.933436
Yellow	AC195367.3_FG001	0.805528
Yellow	AC214256.3_FG005	0.86817
Yellow	GRMZM2G020610	0.843178
Yellow	GRMZM2G025903	0.873116	disease resistance protein RGA5
Yellow	GRMZM2G038916	0.808693	uncharacterized protein LOC103646721
Yellow	GRMZM2G045109	0.865603	transcription factor SPEECHLESS
Yellow	GRMZM2G052796	0.875582	glutaredoxin-C1
Yellow	GRMZM2G055141	0.809037	uncharacterized protein LOC100285490
Yellow	GRMZM2G064219	0.834141
Yellow	GRMZM2G064278	0.901594	uncharacterized protein LOC103641744
Yellow	GRMZM2G068239	0.811743	NEP1-interacting protein-like 1 isoform X2
Yellow	GRMZM2G075027	0.812161	putative DEAD-box ATP-dependent RNA helicase family protein
Yellow	GRMZM2G077317	0.836259	monocopper oxidase-like protein SKU5
Yellow	GRMZM2G094189	0.913672	uncharacterized protein LOC100192622
Yellow	GRMZM2G173218	0.822126	uncharacterized protein LOC103648655
Yellow	GRMZM2G305093	0.941661	uncharacterized protein LOC103626141
Yellow	GRMZM2G328555	0.848096
Yellow	GRMZM2G346037	0.832487
Yellow	GRMZM2G368838	0.867548	uncharacterized protein LOC100281151
Yellow	GRMZM2G526267	0.94808	uncharacterized protein LOC103646349
Yellow	GRMZM5G852911	0.804297	thioredoxin domain-containing protein PLP3A
Yellow	GRMZM5G889138	0.897061	NADH dehydrogenase [ubiquinone] iron-sulfur protein 2
Blue	GRMZM2G032910	0.991191
Blue	GRMZM2G179792	0.974754
Blue	GRMZM2G174719	0.970933
Blue	GRMZM2G029270	0.963948
Blue	GRMZM2G100583	0.960497
Blue	AC190772.4_FG011	0.960384
Blue	GRMZM2G126062	0.958561
Blue	GRMZM2G178817	0.955557
Blue	GRMZM2G131055	0.954793
Blue	GRMZM2G092128	0.954582
Blue	GRMZM2G010765	0.949186
Blue	GRMZM5G899851	0.948196
Blue	GRMZM2G051270	0.947889
Blue	GRMZM2G181227	0.945098
Blue	GRMZM2G466298	0.944315
Blue	GRMZM2G111143	0.944006
Blue	GRMZM2G080839	0.937302
Blue	GRMZM2G118800	0.937214
Blue	GRMZM2G314652	0.932559
Blue	AC207206.3_FG001	0.93204
Blue	GRMZM2G061527	0.930905
Blue	GRMZM2G028730	0.930462
Blue	GRMZM2G181637	0.927802
Blue	GRMZM2G161472	0.927797
Blue	GRMZM2G093606	0.924181
Blue	GRMZM2G020040	0.916271
Blue	GRMZM2G072965	0.915261
Blue	GRMZM2G340177	0.913693
Blue	GRMZM2G542272	0.912802
Blue	GRMZM2G015200	0.912276
Blue	GRMZM2G136300	0.910741
Blue	GRMZM2G046317	0.907177
Blue	GRMZM2G033626	0.897269
Blue	GRMZM2G050450	0.897109
Blue	GRMZM2G444621	0.887902
Blue	GRMZM2G169580	0.887427
Blue	GRMZM2G175728	0.884186
Blue	GRMZM2G089982	0.878453
Blue	GRMZM2G055458	0.867428
Blue	GRMZM2G303909	0.852666
Blue	GRMZM2G440972	0.848078
Blue	GRMZM2G399921	0.985681
Blue	GRMZM2G135385	0.98018
Blue	GRMZM2G096008	0.979562
Blue	GRMZM2G122654	0.978282
Blue	GRMZM2G068917	0.975516
Blue	GRMZM2G015844	0.96844
Blue	GRMZM2G168115	0.967955
Blue	GRMZM2G049930	0.967636
Blue	GRMZM2G124175	0.966909
Blue	GRMZM2G312069	0.963102
Blue	GRMZM2G164405	0.961308
Blue	GRMZM2G030772	0.9611
Blue	GRMZM2G703021	0.958914
Blue	GRMZM2G420280	0.958367
Blue	GRMZM2G170829	0.95438
Blue	GRMZM2G036826	0.952579
Blue	GRMZM2G027107	0.950843
Blue	GRMZM5G803276	0.950445
Blue	GRMZM2G157298	0.94745
Blue	GRMZM2G146866	0.946622
Blue	GRMZM2G093622	0.944713
Blue	GRMZM2G076562	0.943716
Blue	GRMZM2G071390	0.94319
Blue	GRMZM2G149714	0.940675
Blue	GRMZM2G093076	0.939027
Blue	GRMZM2G067591	0.938347
Blue	GRMZM5G856929	0.937547
Blue	GRMZM2G075283	0.93583
Blue	GRMZM2G119975	0.935759
Blue	GRMZM2G318346	0.935517
Blue	GRMZM2G072231	0.932104
Blue	GRMZM2G003883	0.931625
Blue	GRMZM2G087111	0.93077
Blue	GRMZM2G169240	0.926321
Blue	GRMZM2G048154	0.926276
Blue	GRMZM2G461791	0.925938
Blue	GRMZM2G164542	0.920815
Blue	GRMZM2G028397	0.920218
Blue	GRMZM2G106177	0.917714
Blue	GRMZM2G161310	0.915882
Blue	GRMZM2G028129	0.915764
Blue	GRMZM2G073114	0.913692
Blue	GRMZM2G074053	0.912903
Blue	GRMZM2G080992	0.912087
Blue	GRMZM2G170857	0.911018
Blue	GRMZM2G450273	0.910939
Blue	AC196431.2_FG001	0.91001
Blue	GRMZM2G004548	0.909886
Blue	GRMZM2G053985	0.909533
Blue	GRMZM2G459110	0.907497
Blue	GRMZM2G030128	0.90695
Blue	GRMZM2G048073	0.903742
Blue	GRMZM2G124229	0.901989
Blue	GRMZM2G125452	0.898629
Blue	GRMZM2G070271	0.898052
Blue	GRMZM2G026459	0.897462
Blue	GRMZM2G466044	0.895672
Blue	GRMZM2G314396	0.894265
Blue	GRMZM2G044805	0.891988
Blue	GRMZM2G023008	0.891839
Blue	GRMZM2G135175	0.890787
Blue	GRMZM2G124872	0.889808
Blue	GRMZM2G151009	0.888686
Blue	GRMZM2G138744	0.887502
Blue	GRMZM2G043878	0.885524
Blue	GRMZM5G883250	0.885229
Blue	GRMZM2G140694	0.883701
Blue	GRMZM2G366146	0.882524
Blue	GRMZM2G083935	0.882356
Blue	GRMZM2G059179	0.881353
Blue	GRMZM2G080178	0.880926
Blue	GRMZM2G119737	0.880918
Blue	GRMZM2G114186	0.880353
Blue	GRMZM5G875732	0.880011
Blue	GRMZM2G068149	0.879568
Blue	GRMZM2G332562	0.879453
Blue	GRMZM2G131177	0.876461
Blue	GRMZM2G138259	0.875498
Blue	GRMZM2G169261	0.874853
Blue	GRMZM2G010673	0.874293
Blue	GRMZM2G131988	0.872966
Blue	GRMZM2G047533	0.872795
Blue	GRMZM2G126572	0.872512
Blue	GRMZM2G118047	0.871105
Blue	GRMZM2G112548	0.870964
Blue	GRMZM2G093554	0.870813
Blue	GRMZM2G414503	0.870812
Blue	GRMZM2G014672	0.869941
Blue	GRMZM2G118884	0.868336
Blue	GRMZM2G081032	0.867593
Blue	GRMZM2G176085	0.867417
Blue	GRMZM2G127418	0.867231
Blue	GRMZM2G084942	0.867025
Blue	AC209898.2_FG004	0.866833
Blue	GRMZM2G032218	0.866264
Blue	GRMZM2G090432	0.863879
Blue	GRMZM2G040968	0.863771
Blue	GRMZM2G127650	0.863114
Blue	GRMZM2G138370	0.862413
Blue	GRMZM2G074443	0.860583
Blue	GRMZM2G064541	0.859814
Blue	GRMZM2G155868	0.859784
Blue	GRMZM2G093020	0.85939
Blue	GRMZM2G476637	0.858906
Blue	GRMZM2G009335	0.851604
Blue	GRMZM2G117755	0.847932
Blue	GRMZM2G141133	0.845397
Blue	GRMZM5G815077	0.845106
Blue	GRMZM2G131202	0.844882
Blue	GRMZM2G386170	0.844046
Blue	GRMZM2G404530	0.843172
Blue	GRMZM2G173597	0.840433
Blue	GRMZM2G050234	0.840366
Blue	GRMZM2G012904	0.8401
Blue	GRMZM2G101287	0.840045
Blue	GRMZM2G344993	0.839181
Blue	GRMZM2G329885	0.835522
Blue	GRMZM2G004768	0.835472
Blue	GRMZM2G080594	0.833428
Blue	AC194163.3_FG003	0.83315
Blue	GRMZM5G823135	0.832755
Blue	GRMZM2G175401	0.832565
Blue	GRMZM2G179147	0.832506
Blue	GRMZM2G171254	0.831111
Blue	GRMZM2G035599	0.830829
Blue	GRMZM2G157316	0.830331
Blue	GRMZM2G025366	0.829628
Blue	GRMZM2G073351	0.829292
Blue	GRMZM5G866758	0.827917
Blue	GRMZM2G099491	0.827662
Blue	GRMZM2G022014	0.826884
Blue	GRMZM2G132358	0.826012
Blue	GRMZM2G478624	0.825802
Blue	GRMZM2G431445	0.82526
Blue	GRMZM2G477694	0.825087
Blue	GRMZM5G883741	0.82433
Blue	GRMZM2G139920	0.824232
Blue	GRMZM2G094781	0.823338
Blue	GRMZM2G025833	0.82307
Blue	GRMZM2G179550	0.82288
Blue	GRMZM2G130454	0.8205
Blue	GRMZM2G159678	0.820345
Blue	GRMZM2G016749	0.820101
Blue	GRMZM2G154178	0.819281
Blue	GRMZM2G169688	0.818693
Blue	GRMZM2G305822	0.818546
Blue	GRMZM2G145989	0.818326
Blue	GRMZM2G082924	0.817833
Blue	GRMZM2G164064	0.81693
Blue	GRMZM2G157364	0.815771
Blue	GRMZM2G147046	0.815643
Blue	GRMZM2G177005	0.815493
Blue	GRMZM2G094655	0.815296
Blue	GRMZM2G343236	0.814093
Blue	GRMZM2G164759	0.813903
Blue	GRMZM2G024733	0.813514
Blue	GRMZM2G152751	0.81268
Blue	GRMZM2G170602	0.81216
Blue	GRMZM2G345493	0.811396
Blue	GRMZM2G118731	0.810733
Blue	GRMZM2G028108	0.810272
Blue	GRMZM2G142390	0.810044
Blue	GRMZM2G010973	0.809508
Blue	GRMZM2G165483	0.809345
Blue	GRMZM2G086430	0.80832
Blue	GRMZM2G104843	0.808218
Blue	GRMZM2G463953	0.808023
Blue	GRMZM2G087212	0.807842
Blue	GRMZM2G046909	0.807494
Blue	GRMZM2G089673	0.807416
Blue	GRMZM2G127412	0.805688
Blue	GRMZM2G046900	0.805578
Blue	GRMZM2G164912	0.80513
Blue	GRMZM2G315127	0.803662
Blue	GRMZM2G093826	0.803542
Blue	GRMZM2G145437	0.803437
Blue	GRMZM2G396767	0.801833
Blue	GRMZM2G006468	0.801145
Blue	GRMZM2G096234	0.800803
Blue	GRMZM2G461557	0.800283
Brown	GRMZM2G171616	0.97387	uncharacterized protein LOC100279655
Brown	GRMZM2G124758	0.972224	uncharacterized protein LOC100272710
Brown	GRMZM2G078650	0.972156	phospholipase C precursor
Brown	GRMZM2G055309	0.93993	uncharacterized protein LOC100192710
Brown	GRMZM2G026956	0.939341	Expansin-B4
Brown	GRMZM2G014441	0.927823	uncharacterized protein LOC100275496
Brown	GRMZM2G173865	0.924892
Brown	GRMZM2G024517	0.918826	uncharacterized protein LOC100278820
Brown	GRMZM2G368388	0.917791	serine/threonine-protein kinase-like protein At5g23170
Brown	GRMZM2G105987	0.915561	NHL25
Brown	GRMZM2G075496	0.912282	uncharacterized protein LOC100217187
Brown	GRMZM2G127687	0.910057	putative leucine-rich repeat receptor-like protein kinase family protein precursor
Brown	GRMZM5G811633	0.909606	U-box domain-containing protein 26
Brown	GRMZM2G071745	0.909169	cytochrome b5
Brown	GRMZM2G005633	0.90828	endochitinase B precursor
Brown	GRMZM2G003002	0.906295	histone H1
Brown	GRMZM5G806387	0.901577	CASP-like protein 2A1
Brown	GRMZM2G326707	0.899736
Brown	GRMZM2G109869	0.898639	scarecrow-like protein 8
Brown	GRMZM2G080442	0.895439
Brown	GRMZM5G851266	0.89464	polyphenol oxidase I, chloroplastic
Brown	GRMZM2G003917	0.893858	fasciclin-like arabinogalactan protein 7
Brown	GRMZM2G087332	0.892853
Brown	GRMZM2G320506	0.886003	uncharacterized protein LOC541988
Brown	GRMZM2G055973	0.882709	putative RING zinc finger domain superfamily protein
Brown	AC225176.2_FG003	0.881418
Brown	GRMZM2G041761	0.87098	uncharacterized protein LOC100281885
Brown	GRMZM2G121221	0.865737	histone H1-like
Brown	GRMZM5G861451	0.864956
Brown	GRMZM2G305264	0.864898	uncharacterized protein LOC100383341
Brown	AC191048.2_FG006	0.864485
Brown	GRMZM2G112247	0.864022	cellular retinaldehyde-binding/triple function, C-terminal
Brown	GRMZM2G021459	0.863777	uncharacterized protein LOC103646394
Brown	GRMZM2G075161	0.863309	cytochrome P450 71A1
Brown	GRMZM2G111423	0.859599	wax synthase
Brown	GRMZM2G114988	0.859475	uncharacterized protein LOC100279427
Brown	GRMZM2G335618	0.857473	glutathione transferase19
Brown	GRMZM2G002627	0.856072	uncharacterized protein LOC100276393
Brown	GRMZM2G154954	0.854558	uncharacterized protein LOC101027116 precursor
Brown	GRMZM5G892627	0.847918	DIMBOA UDP-glucosyltransferase BX8-like isoform X1
Brown	GRMZM2G077797	0.847755	RNA binding protein
Brown	GRMZM2G158131	0.847508	serine/threonine-protein kinase NLK-like
Brown	GRMZM2G077991	0.847142	60S ribosomal protein L37-like
Brown	GRMZM2G034015	0.846867	uncharacterized protein LOC100276129
Brown	GRMZM2G168365	0.844453	uncharacterized protein LOC100282648
Brown	GRMZM2G117164	0.839064	homeobox-leucine zipper protein ATHB-6
Brown	GRMZM2G405071	0.839055	uncharacterized protein LOC103641799
Brown	GRMZM2G181273	0.837225	uncharacterized protein LOC100283456
Brown	GRMZM2G313341	0.836533	uncharacterized protein LOC103626489 isoform X1
Brown	GRMZM2G109527	0.835365
Brown	GRMZM2G318408	0.834152	RING zinc finger protein-like
Brown	GRMZM2G009837	0.833949	uncharacterized protein LOC100194000
Brown	GRMZM2G121176	0.832332	uncharacterized protein LOC100191142
Brown	GRMZM2G350471	0.831715
Brown	AC199911.5_FG001	0.831627
Brown	GRMZM2G013821	0.831584	high mobility group box protein 2
Brown	GRMZM2G400382	0.828749
Brown	GRMZM2G026143	0.828273	uncharacterized protein LOC103638673
Brown	GRMZM2G063156	0.825266
Brown	GRMZM2G090595	0.824254	INDETERMINATE-related protein 10
Brown	GRMZM2G465728	0.823662	uncharacterized protein LOC103626206
Brown	GRMZM2G160994	0.823509	uncharacterized protein LOC100276555
Brown	AF546187.1_FG009	0.823101
Brown	GRMZM2G049549	0.816711	uncharacterized protein LOC100194126
Brown	GRMZM2G386051	0.811768	uncharacterized protein LOC100274412
Brown	GRMZM2G113181	0.808482	uncharacterized protein LOC100286256
Brown	GRMZM2G361993	0.808387	uncharacterized protein LOC107436075
Brown	GRMZM2G085117	0.802217	arogenate dehydrogenase
Brown	GRMZM2G001816	0.801499	uncharacterized protein LOC100282010
Brown	GRMZM2G063322	0.800109	snRNP core Sm protein Sm-X5-like protein
Brown	GRMZM2G113181		uncharacterized protein LOC100383143
Yellow	AC183944.4_FG003	0.933436
Yellow	AC195367.3_FG001	0.805528
Yellow	AC214256.3_FG005	0.86817
Yellow	GRMZM2G020610	0.843178
Yellow	GRMZM2G025903	0.873116	disease resistance protein RGA5
Yellow	GRMZM2G038916	0.808693	uncharacterized protein LOC103646721
Yellow	GRMZM2G045109	0.865603	transcription factor SPEECHLESS
Yellow	GRMZM2G052796	0.875582	glutaredoxin-C1
Yellow	GRMZM2G055141	0.809037	uncharacterized protein LOC100285490
Yellow	GRMZM2G064219	0.834141
Yellow	GRMZM2G064278	0.901594	uncharacterized protein LOC103641744
Yellow	GRMZM2G068239	0.811743	NEP1-interacting protein-like 1 isoform X2
Yellow	GRMZM2G075027	0.812161	putative DEAD-box ATP-dependent RNA helicase family protein
Yellow	GRMZM2G077317	0.836259	monocopper oxidase-like protein SKU5
Yellow	GRMZM2G094189	0.913672	uncharacterized protein LOC100192622
Yellow	GRMZM2G173218	0.822126	uncharacterized protein LOC103648655
Yellow	GRMZM2G305093	0.941661	uncharacterized protein LOC103626141
Yellow	GRMZM2G328555	0.848096
Yellow	GRMZM2G346037	0.832487
Yellow	GRMZM2G368838	0.867548	uncharacterized protein LOC100281151
Yellow	GRMZM2G526267	0.94808	uncharacterized protein LOC103646349
Yellow	GRMZM5G852911	0.804297	thioredoxin domain-containing protein PLP3A
Yellow	GRMZM5G889138	0.897061	NADH dehydrogenase [ubiquinone] iron-sulfur protein 2
